# Supplementary material for: Comparative Transcriptional Profiling of Two Wheat Genotypes, with Contrasting Levels of Minerals in Grains, Shows Expression Differences during Grain Filling
Source: PLoS One. 2014 Nov 3;9(11):e111718. doi: 10.1371/journal.pone.0111718 (PMC4218811; doi:10.1371/journal.pone.0111718)
Supplement: File S1 — Contains the following files: Figure S1. Hierarchically clustered heat-map for 580 differentially expressed transcripts (IITR26 vs. WL711; ≥2 log2 fold change; p≤0.01) at 14 and 28 DAA. Figure S2. A heat map of differentially expressed transcripts (IITR26 vs. WL711; ≥2 log2 fold change; p≤0.01) at (a) 14 and (b) 28 DAA. The rest of the details are as given in figure 4. Figure S3. The similarity search in Genevestigator, using the differentially expressed transcripts (IITR26 vs. WL711; ≥2 log2 fold change; p≤0.01) at 14 DAA revealed perturbations (top 5) in which spikelet samples of wheat genotypes, with stress resistant (CS-7EL) and susceptible (CS) backgrounds (GEO accession GSE21386), have been compared. Table S1. Gene-specific primers used for qRT-PCR. Table S2. Table S1 Differentially regulated probe sets with ≥2 log2 fold change expression difference at p≤0.01, between IITR26 vs. WL711, and their putative gene function during 14 and 28 DAA. Table S3. Annotation of the probe sets mentioned in Figure 5. (ZIP) [file pone.0111718.s001.zip › Table S2.xlsx]

## Sheet: IITR26 vs WL711-14 DAA
Table S2 Differentially regulated probe sets with ≥2 log2 fold change expression difference at p ≤ 0.01, between IITR26 vs. WL711, and their putative gene function during 14 and 28 DAA
Biological function	Putative gene function	Probesets	log2 Fold change (IITR26 vs WL711, 14 DAA)	log2 Fold change (IITR26 vs WL711, 28 DAA)	Corrected p-values
Abiotic Stress	Salt tolerance protein	Ta.5600.1.S1_s_at	-5.87328	-0.314155	7.8641e-05
	Aldo/keto reductase family protein	Ta.5878.1.S1_at	-4.44983	-5.09304	1.22274e-05
	Wound induced protein	Ta.5072.1.S1_at	-3.26019	-4.48197	7.05969e-06		IITR vs WL711 14 DAA
	Stress responsive	TaAffx.3154.1.S1_at	-3.24849	-0.557369	3.94321e-06		Biological function	IITR26 (14 DAA)	WL711 (14 DAA)	IITR26 (28 DAA)	WL711 (28 DAA)
	Wound-responsive family protein	Ta.19041.1.S1_at	-2.73858	-1.69443	0.00162869		Abiotic stress	10	6	7	2
	heme-binding protein	Ta.5969.3.S1_x_at	-2.26856	0.40396	0.00568486		Biotic stress	30	27	15	17
	BURP domain-containing protein RD22	Ta.28209.2.S1_x_at	2.07088	0.953181	0.00253423		Metal related	9	5	1	3
	Tetratricopeptide repeat domain	Ta.16815.1.S1_s_at	0.00997138	2.01299	2.20258e-05		Transport	5	17	3	18
	Oxidative Stress (OXS3)	Ta.21508.1.A1_a_at	0.605758	2.01507	6.07236e-06		Cell organisation	13	30	7	18
	Small heat shock protein	Ta.202.1.S1_at	0.308449	2.62695	0.000250584		Development	6	13	10	8
	Dehydrin xero 1	Ta.14247.2.S1_x_at	0.0745292	3.0896	7.05969e-06		Cell cycle	1	3	0	5
	NAC domain-containing protein	Ta.28539.1.A1_x_at	-0.183282	3.43107	1.15892e-05		Enzyme	9	24	8	17
	Heat shock protein 16.9 kDa class I	Ta.24332.1.S1_at	4.91993	8.27094	0.000229026		Hormone	4	11	0	4
	Senescence/dehydration associated protein	Ta.21557.1.A1_at	2.25704	3.30459	1.29778e-05		Regulation	12	27	4	13
	Protease do-like 14	Ta.6399.1.A1_at	2.29566	1.66007	0.00024618		Signaling	1	4	1	3
	Chaperone protein dnaj 6-like	TaAffx.128.1.S1_at	2.3742	1.58151	0.0161006		Transcription regulation	2	11	3	11
	Embryonic protein dc-8-like	Ta.27001.2.S1_at	2.45847	0.24528	2.11814e-05		DNA	5	3	6	15
	Salt stress-induced hydrophobic peptide ESI3	Ta.27725.1.S1_at	2.77439	0.297153	7.1045e-05		RNA	4	3	4	4
	Molybdenum cofactor sulfurase family protein	TaAffx.128520.1.S1_at	3.43328	0.297153	2.59144e-05		Protein	10	13	8	10
	Low temperature and salt responsive protein	Ta.5257.2.S1_s_at	3.49575	1.33605	0.0133058		Hypothetical	37	78	47	43
	Desiccation-related protein PCC13-62 precursor	Ta.3068.1.S1_at	3.5594	0.182147	6.99393e-05		Total	158	275	124	191
Biotic Stress	Purothionin defense against microbial attack	TaAffx.102873.1.S1_at	-7.33245	-4.83947	3.1669e-05			433		315
	Defensin	Ta.20930.1.S1_at	-7.21886	-1.22469	9.61729e-05
	Dirigent family protein	Ta.362.1.S1_at	-6.74709	-0.150183	4.58247e-05
	Superoxide dismutase	Ta.1944.1.S1_at	-6.60883	-5.96703	3.94321e-06
	Permatin, thaumatin, osmotin 34	Ta.2002.1.S1_at	-5.6409	-0.759704	1.32722e-05
	Glucan 1,3-beta-glucosidase	Ta.9958.1.S1_at	-4.69275	-0.0416102	2.05753e-05
	Defensin Tk-AMP-D4	Ta.9987.1.S1_x_at	-4.0337	-2.19871	0.000383425
	Glucan endo-1,3-beta-glucosidase GIV	Ta.1291.1.A1_at	-3.86464	-0.409126	4.82606e-06
	Dirigent-like protein, disease resistance responsive	Ta.7883.1.S1_x_at	-3.75532	-0.00267655	5.29558e-06
	Aspartic proteinase nepenthesin-1	TaAffx.62787.1.S1_at	-3.52228	-0.158349	8.63712e-05
	Defensin Tk-AMP-D5	Ta.9936.1.S1_at	-3.32743	-0.57063	1.08952e-05
	Aspartic proteinase nepenthesin-2	Ta.10109.2.S1_at	-3.25947	-1.99554	0.000325015
	Cytochrome P450	Ta.9967.1.S1_at	-2.88349	-1.15855	5.04365e-06
	Defensin and Defensin-like DEFL family, AT2G02100	Ta.4031.1.S1_at	-2.68608	-0.0604394	0.000105727
	Pathogenesis-related Bet v I family protein	Ta.3361.3.S1_a_at	-2.64284	-3.77582	9.05712e-06
	Disease resistance protein rga1-like	TaAffx.104814.1.S1_at	-2.61579	-2.02323	3.72758e-05
	GDP-mannose 3,5-epimerase 1	Ta.3094.2.S1_at	-2.50574	-1.7494	0.000235188
	Beta-glucosidase	TaAffx.56549.1.S1_at	-2.4025	-1.91492	0.000983942
	Stress-antifung, Salt stress response/antifungal	Ta.27988.1.A1_at	-2.40947	-0.194367	0.000404799
	Gamma-glutamyltranspeptidase 1 precursor	Ta.21001.1.S1_at	-2.4873	-0.631105	5.4675e-05
	Glucan endo-1,3-beta-glucosidase	Ta.2834.1.S1_at	-2.38985	0.302823	0.000400575
	Peroxidase precursor	Ta.30674.1.S1_at	-2.38314	0.884305	0.000136146
	Peroxiredoxin Q	Ta.6572.2.S1_at	-2.2187	-0.991291	3.20133e-05
	Patatin-like protein, negatively affects fungal resistance	Ta.28866.1.S1_at	-2.49091	0.208165	2.36349e-05
	lrr receptor-like serine threonine-protein kinase	TaAffx.86221.1.S1_at	-2.24488	-0.309166	0.00596777
	Thaumatin family domain containing protein	Ta.13256.2.S1_at	-2.1215	-1.29554	5.63039e-05
	Beta-glucosidase	Ta.18082.1.S1_at	-2.12839	0.0417736	0.000409268
	Desiese resistance gene RAR1	TaAffx.12591.1.S1_at	2.05163	1.48834	0.000194114
	Defensin and Defensin-like DEFL family	TaAffx.4219.1.S1_at	2.14259	-0.532721	0.00115368
	Disease resistance protein rga4	Ta.22179.1.A1_at	2.44931	-0.442457	0.00739142
	Thaumatin-like protein	Ta.23322.1.S1_s_at	2.55986	1.87824	2.55098e-05
	Ankyrin repeat family protein	Ta.23465.1.S1_at	2.56824	1.81237	0.0097151
	Ankyrin repeats	Ta.12273.1.A1_at	4.33565	4.61465	2.00209e-05
	Cupin family protein	Ta.30754.1.S1_at	2.99042	-0.314738	2.45342e-05
	VAMP protein	Ta.5627.1.S1_x_at	3.18565	0.833355	7.0142e-05
	Endochitinase	Ta.5873.2.S1_at	3.32066	0.104724	3.89213e-05
	Trypsin/alpha-amylase inhibitor CMX1/CMX3	Ta.1550.2.S1_x_at	3.73252	0.17816	0.00179746
	Wheat Subtilisin/Chymotrypsin Inhibitor, defence against attacks of pathogens	Ta.1297.1.S1_x_at	3.92701	1.48139	0.000115903
	Peroxisomes biogenesis proteins Peroxin Pex14	Ta.9561.3.S1_a_at	4.05051	3.2363	3.94321e-06
	peroxidase precursor	Ta.23366.2.S1_at	2.9769	7.14399	6.84638e-06
	Peroxidase precursor	Ta.488.3.S1_a_at	2.169	0.0189132	0.000257705
	Endosperm transfer cell specific PR9	Ta.10046.1.S1_at	-1.24948	-7.16159	5.08642e-06
	Acidic protein	Ta.24739.1.S1_at	-0.65263	-4.20625	7.63414e-05
	Endoglucanase	Ta.9990.1.S1_x_at	-0.0725483	-4.16606	1.65043e-05
	Endosperm transfer cell specific PR60	Ta.27911.1.S1_at	-0.173276	-4.05731	5.31883e-05
	Peroxidase precursor	Ta.9334.1.S1_s_at	1.31844	-3.28916	0.000215246
	Glucan endo-1,3-beta-glucosidase	TaAffx.73807.1.A1_at	-0.212161	-3.08442	3.818e-05
	cytochrome p450 liketbp	Ta.21115.3.A1_s_at	1.04806	-2.89325	0.0057487
	jasmonate-induced protein	Ta.1762.1.A1_at	-1.15394	-2.74813	4.98684e-06
	cysteine-rich repeat secretory protein 55 precursor	Ta.8834.1.S1_x_at	0.226996	-2.63288	3.34217e-05
	cytochrome P450	Ta.3382.1.S1_at	0.293903	-2.42456	1.78889e-05
	Chymotrypsin inhibitor WCI	Ta.10170.1.S1_at	0.0617224	-2.25823	2.99741e-05
	Beta-glucosidase, exo-beta-glucanse	Ta.4683.1.S1_at	0.169511	-2.27474	3.92483e-05
	Peroxidase precursor	Ta.7262.1.A1_x_at	0.733539	2.14302	0.00013107
	NBS-LRR disease resistance protein	TaAffx.106304.1.S1_at	0.139949	2.05018	1.78184e-05
	Serine rich protein	TaAffx.10772.1.A1_at	0.458147	2.78592	5.8036e-05
	Xylanase inhibitor	Ta.20434.1.S1_at	1.84028	2.83696	0.000602109
	aldose 1-epimerase	Ta.712.1.S1_s_at	0.416178	3.16551	1.92513e-05
	Ankyrin repeat protein	Ta.8472.1.S1_at	4.21393	3.80793	1.39512e-05
	Cupin family protein	Ta.14497.1.S1_x_at	2.72262	-0.153952	4.59082e-05
	2-alkenal reductase	Ta.14574.1.S1_at	2.68565	3.73759	6.84638e-06
	3-isopropylmalate dehydrogenase	Ta.26119.1.A1_at	2.94387	2.34251	0.00429188
	Xylanase inhibitor, pathogenesis-related protein	Ta.19422.1.S1_at	4.30306	0.949693	3.61086e-05
	Glucan synthase-like	Ta.26351.1.A1_at	4.45688	0.330863	7.76862e-06
	Bowman-Birk inhibitor (BBI) genes encode serine protease inhibitors that have repetitive cysteine-rich domains with reactive sites for the trypsin or chymotrypsin family, confer resistance against the fungal pathogen	Ta.20928.1.S1_at	5.16155	5.31263	9.43431e-06
	Wheatwin	Ta.9226.1.S1_at	5.20982	1.24451	1.0944e-05
	Basic endochitinase	Ta.23888.1.S1_at	5.23718	-0.162889	1.68308e-05
	Chitinase	Ta.6952.1.S1_a_at	5.35549	3.27813	0.0141475
	Kunitz-type protease inhibitor	Ta.10028.1.S1_at	5.60377	-0.705696	3.92483e-05
	Xylanase inhibitor, acidic endochitinase CHIB1	Ta.1200.1.S1_x_at	5.8747	-0.0040617	7.71868e-05
	Glycin rich protein	Ta.5839.1.S1_at	7.05898	-0.00740016	4.35717e-05
	L-1, precursor of antimicrobial peptides	TaAffx.19945.1.S1_at	7.36304	1.58692	0.000376123
	Antimicrobial peptide, Chitinase family protein precursor	Ta.1208.1.S1_at	7.99836	2.01712	3.94321e-06
	Puroindoline-A	Ta.23141.1.S1_at	9.98796	7.51348	5.29558e-06
Metal related	Manganese ion binding	Ta.5280.3.S1_at	2.00952	0.135203	0.000164527
	Transition metal ion binding	Ta.24550.2.S1_s_at	2.18027	-0.518573	2.20258e-05
	Metallothionein	Ta.28347.1.S1_s_at	3.56429	2.38721	1.8649e-05
	lea protein 12	Ta.12657.1.S1_at	3.95879	1.1047	1.32722e-05
	Cinnamoyl-CoA reductase	Ta.6822.1.S1_at	2.53873	0.602073	4.82606e-06
	Bifunctional dihydroflavonol 4-reductase flavanone 4-reductase	TaAffx.35126.1.A1_at	3.70756	0.728295	1.29778e-05
	Dihydroflavonol-4-reductase	Ta.8881.1.S1_at	2.11722	-0.290826	0.000156809
	Flavanone 3-hydroxylase	Ta.14243.1.A1_at	2.34881	-2.20177	0.000211178
	Aleurone-specific Nam-1	TaAffx.37139.1.S1_at	2.00094	0.152847	0.000110369
	Glycolate oxidase	Ta.10548.1.S1_at	-3.13	-3.15783	7.34637e-05
	Calreticulin 1	Ta.368.1.S1_x_at	-2.07747	-0.994279	6.3305e-05
	Protein phosphatase type 2c	Ta.28543.1.A1_at	-2.12978	-1.91593	4.75119e-05
	Nicotianamine sythase 3	Ta.771.1.S1_at	-0.192857	-2.49226	3.94323e-05
	Probable protein phosphatase	Ta.3862.1.S1_at	-5.24721	-1.1321	6.68983e-06
Transport	Protease inhibitor/seed storage/LTP family protein precursor	Ta.8258.2.S1_at	-5.08944	-0.977257	6.46217e-06
	Protease inhibitor/seed storage/LTP family protein precursor	Ta.28328.2.S1_x_at	-4.89039	-0.577497	2.84194e-05
	Lipid transport	Ta.27774.1.S1_x_at	-3.71225	-0.190587	1.32722e-05
	Transmembrane amino acid transporter protein	Ta.27916.1.A1_x_at	-3.40531	0.343641	0.000122578
	Aporin Aquaporin NIP1	Ta.9603.1.S1_s_at	-3.36985	-1.8167	4.52879e-05
	Protease inhibitor/seed storage/LTP family protein precursor	Ta.1345.3.S1_x_at	-3.21352	-0.019053	3.17094e-05
	lipid transport	Ta.11519.1.A1_at	-3.21277	-0.976044	0.00127948
	Type 2 non-specific lipid transfer protein	Ta.22816.1.S1_x_at	-3.12942	-2.06955	4.82606e-06
	Non-specific lipid-transfer protein	TaAffx.25282.1.S1_x_at	-2.90831	0.10581	2.49315e-05
	Protease inhibitor/seed storage/LTP family protein precursor	Ta.7436.2.S1_at	-2.85851	-1.11811	0.000108474
	Protease inhibitor/seed storage/LTP family protein precursor	Ta.10201.1.S1_x_at	-2.83807	-0.577047	2.12508e-05
	Lipid binding and transport	TaAffx.70171.1.A1_s_at	-1.14759	-6.93877	3.11063e-05
	Lipid transport	Ta.9884.1.S1_at	-1.70873	-6.80917	6.77148e-06
	LTPL31 - Protease inhibitor/seed storage/LTP family protein	Ta.10147.1.S1_x_at	0.230025	-6.00193	1.92513e-05
	Nonspecific lipid-transfer protein	TaAffx.38359.1.S1_at	0.646011	-5.64289	6.01136e-06
	LTPL39 - Protease inhibitor/seed storage/LTP family protein precursor	Ta.3605.2.S1_a_at	1.27627	-5.42976	1.05304e-05
	Nonspecific lipid-transfer protein	Ta.22038.1.S1_at	1.3466	-5.27637	1.3276e-05
	LTPL42 - Protease inhibitor/seed storage/LTP family protein precursor	Ta.8141.3.S1_a_at	-0.411101	-4.09416	0.000105636
	Protease inhibitor/seed storage/LTP family protein precursor LTPL128	Ta.14034.1.A1_at	1.05803	-3.38059	7.95139e-05
	Non-specific lipid-transfer protein	Ta.23917.3.S1_x_at	-2.95053	-3.29951	7.47987e-05
	LTPL38 - Protease inhibitor/seed storage/LTP family protein precursor	Ta.13168.1.S1_a_at	-0.807432	-3.27406	0.000187469
	Aluminum-activated malate transporter	Ta.30659.1.S1_at	-1.51672	-2.89946	0.00030038
	Phosphoenolpyruvate phosphate translocator	Ta.25314.1.A1_s_at	-1.74401	-2.73255	0.000388925
	Lipid transport, lipid binding	Ta.28055.2.S1_at	-0.559854	-2.47065	4.82606e-06
	Protease inhibitor/seed storage/LTP family protein precursor	Ta.25583.1.S1_at	-1.06954	-2.38847	9.05712e-06
	Protease inhibitor/seed storage/LTP family protein precursor	Ta.10064.1.S1_at	-0.0449813	-2.13031	4.88114e-05
	Amino acid transporter	TaAffx.128497.1.S1_at	0.56194	2.27838	4.31481e-05
	Protease inhibitor/seed storage/LTP family protein precursor	TaAffx.49948.1.S1_at	-2.43902	-1.19375	3.12267e-05
	Nonspecific lipid-transfer protein	Ta.28067.1.S1_x_at	-2.34829	-3.09777	0.000463696
	Non-specific lipid-transfer protein	TaAffx.52591.1.S1_x_at	-2.23218	-0.237856	0.000212967
	Protease inhibitor/seed storage/LTP family protein precursor	TaAffx.97181.1.S1_s_at	-2.06177	-0.00548617	0.000675417
	Ammonium transporter protein	Ta.9909.1.S1_at	-2.05093	-3.43929	0.000196945
	Amino acid permease family protein/Amino acid transporter	TaAffx.22704.1.S1_at	2.67594	0.388415	0.0105081
	Tonoplast Intrinsic Protein (TIP3)	Ta.13400.2.A1_at	2.97941	0.301191	0.00010779
	Plasma membrane intrinsic protein (PIP1)	Ta.2895.1.S1_x_at	3.41177	1.96521	0.014383
	Vacuolar-sorting receptor precursor	Ta.9898.1.A1_at	5.20786	3.19667	1.19819e-05
	Protein transport protein, SecE	Ta.29726.2.A1_at	5.50556	5.03526	5.04365e-06
Cell Organisation	Leucine-rich repeat family protein / extensin family protein, structural constituent of cell wall	Ta.9957.1.S1_at	-6.96272	0.158998	3.07389e-05
	Pherophorin, cell wall protein	Ta.13736.1.S1_at	-5.38224	-0.147731	5.04365e-06
	Light-harvesting chlorophyll a/b-binding protein of photosystem II	Ta.3249.1.S1_at	-5.118	-0.248227	8.16346e-05
	Cell wall	Ta.28320.1.S1_s_at	-5.0654	-2.06435	5.28178e-05
	Callose deposition in cell wall, structural constituent of cell wall	Ta.22916.1.S1_x_at	-4.87034	-0.901838	6.51993e-05
	Expansin	TaAffx.128740.2.S1_s_at	-4.71363	-0.0485327	5.29558e-06
	Membrane protein	TaAffx.18856.1.S1_at	-4.6107	-4.76654	1.92513e-05
	Pollen Ole e I allergen and extensin family protein precursor	TaAffx.128643.6.S1_at	-4.54376	-0.319833	2.93434e-05
	Hydroxyproline-rich glycoprotein family protein	Ta.21881.1.S1_at	-3.932	-3.48149	1.49289e-05
	Encodes VAP27 (for Vesicle-Associated Protein)	Ta.10451.2.A1_x_at	-3.33929	-0.0951833	6.17238e-06
	Expansin	Ta.30670.1.S1_at	-3.19942	0.0994508	4.43561e-05
	Alpha-L-arabinofuranosidase activity	Ta.10307.1.A1_at	-3.18453	-2.71462	0.000110126
	Pollen Ole e I allergen and extensin family protein precursor	TaAffx.70472.1.A1_x_at	-3.09984	-0.145354	1.57891e-05
	Fasciclin-like protein	Ta.13170.1.S1_at	-3.03911	-2.44516	8.90844e-05
	Annexin	Ta.14590.3.S1_at	-2.99741	-1.78662	0.00695393
	Leucine-rich repeat, plasmodesma, structural constituent of cell wall	TaAffx.33689.1.S1_s_at	-2.95402	-0.915902	3.36513e-05
	photosystem I reaction center subunit III	Ta.4255.2.S1_at	-2.767	-0.869302	0.000291071
	Aspartic-type endopeptidase activity, cell wall modification	TaAffx.117975.1.S1_s_at	-2.65463	-0.162839	3.85007e-05
	Leucine-rich repeat family protein (extensin family protein)	TaAffx.88904.1.S1_x_at	-2.55734	-0.184532	0.00201326
	Expansin precursor	TaAffx.11644.1.S1_at	-2.50071	0.385768	0.000442866
	Egg appratus protein	TaAffx.79513.1.S1_at	1.77379	-6.38369	1.75688e-05
	Expansin precursor	Ta.3729.1.A1_at	3.13029	-3.80737	0.00088381
	Photosystem II 10 kDa polypeptide	Ta.28750.1.S1_at	0.891327	-3.25198	5.95954e-06
	Kinesin microtubule motor domain containing protein	Ta.2157.1.A1_s_at	-0.87871	-2.64928	0.000135275
	Leucine-rich repeat family protein / extensin family protein	TaAffx.132697.1.S1_at	-0.201566	-2.63915	1.61e-05
	Kinesin motor protein	Ta.16123.1.A1_at	-0.013738	-2.55106	0.00315208
	Inner membrane protein	TaAffx.129116.1.S1_at	-2.52525	-2.394	3.21347e-05
	Glycine-rich cell wall structural protein	Ta.1751.2.S1_x_at	2.54992	-2.3132	3.92596e-05
	Kinesin microtubule motor domain containing protein	Ta.7152.1.A1_at	0.15994	-2.21938	5.25625e-05
	Expansin EXPB2	Ta.2969.1.A1_at	0.770492	-2.17303	0.000491455
	Tetratricopeptide repeat domain containing protein	Ta.20440.1.S1_at	0.226451	-2.02995	2.36349e-05
	Reticulon interacting protein	TaAffx.92203.1.A1_at	0.059572	3.07064	8.90316e-05
	Embryonic protein DC-8	Ta.6146.1.S1_at	3.20934	3.10187	6.69446e-05
	Membrane protein	TaAffx.130150.3.S1_at	1.53202	3.35823	1.98314e-05
	Pherophorin-C2 protein	Ta.24125.1.S1_at	6.69159	5.76164	5.86193e-06
	Chromatin associated protein	Ta.1112.1.S1_at	7.09755	6.84875	5.29558e-06
	Alfa gliadin, wheat storage proteins	Ta.24114.18.S1_x_at	2.87731	-0.265004	0.00120528
	Gamma-gliadin B-I	Ta.160.3.S1_x_at	5.25446	1.62177	0.00323028
	Omega-gliadin	Ta.23896.1.S1_at	8.55539	5.97271	0.0138348
	Actin binding, actin filament	Ta.18480.2.S1_at	-2.47479	-0.48844	4.82606e-06
	Xyloglucan endotransglucosylase	Ta.30703.1.S1_at	-2.47175	-0.578227	5.53694e-05
	Chlorophyll A-B binding protein	Ta.1161.1.S1_at	-2.354	-2.04066	4.45313e-05
	Photosystem I reaction center subunit X	Ta.27751.3.S1_x_at	-2.323	-0.778578	0.000251859
	Glycine-rich cell wall structural protein	Ta.22829.2.S1_at	-2.31854	-0.410073	9.92911e-05
	Pectinacetylesterase domain containing protein (Cell wall)	Ta.9142.1.A1_at	-2.2981	-1.75684	0.000110369
	Chlorophyll a-b binding protein	TaAffx.128506.1.S1_x_at	-2.2426	-1.0854	1.30264e-05
	Protochlorophyllide reductase	Ta.24730.2.S1_x_at	-2.013	-0.913394	9.91753e-06
	Cysteine biosynthetic process (Cell wall)	TaAffx.79378.1.S1_at	-2.00144	-0.0851691	0.0078176
	Phosphomannomutase	Ta.29895.1.A1_at	2.10953	1.41709	0.000320266
	Microtubule-associated protein	Ta.9741.1.A1_at	2.15515	3.27737	6.07236e-06
	Beta-expansin	Ta.3749.1.S1_s_at	2.93588	-5.92079	3.7531e-05
	Alpha-L-arabinofuranosidase activity, cell wall remodeling	Ta.4199.1.S1_a_at	3.78637	0.181511	0.00026
Development	Fibroin heavy chain precursor	Ta.1227.1.A1_at	-5.209	-1.87623	1.68308e-05
	Regulation of meristem growth	TaAffx.14473.1.S1_at	-5.00046	0.543218	9.05712e-06
	Cell Wall Hydroxyproline-Rich Glycoprotein is Essential for Normal Embryo Development	Ta.4978.2.A1_a_at	-4.0902	-3.14763	0.0155311
	Hydroxyproline-Rich Glycoprotein RSH Is Essential for Normal Embryo Development	Ta.8357.1.S1_at	-3.94679	-0.578142	6.27721e-06
	Late embryogenesis abundant group 1	Ta.13165.2.S1_at	-3.74143	-4.06656	9.05712e-06
	Chemocyanin	Ta.1725.3.S1_at	-0.330042	-3.04731	4.14291e-05
	Plasma membrane, plant structure	Ta.5087.1.S1_at	-1.51114	-2.27382	1.49289e-05
	WD repeat-containing protei	Ta.27562.1.S1_at	0.108244	-2.05582	0.000128779
	Nodulin MtN3 family protein	Ta.14511.1.S1_at	-0.734123	2.013	5.80474e-05
	Nodulin MtN21 family protein	Ta.26279.1.A1_at	0.171716	2.67435	2.80655e-05
	Oleosin	Ta.14236.1.S1_at	3.48469	2.6861	1.39689e-05
	Somatic embryogenesis receptor kinase 2	TaAffx.45627.1.S1_at	0.264869	2.93333	6.94948e-06
	Small hydrophilic plant seed protein	Ta.25230.1.S1_at	0.351949	3.24512	5.04365e-06
	NAC domain-containing protein 67	Ta.5367.1.S1_s_at	-0.662967	3.28447	0.000118516
	Late embryogenesis abundant group 1	Ta.13396.1.S1_at	-0.021549	7.05112	1.03046e-05
	Early nodulin-like protein	Ta.6107.2.S1_a_at	0.975039	8.72226	3.799e-05
	Avenin-like protein, wheat storage proteins	Ta.27712.1.S1_at	-3.57595	-4.19877	6.94948e-06
	MFS18 protein, associated with the vascular bundle	Ta.2809.1.S1_s_at	-3.4014	-1.38485	5.04365e-06
	elongation factor	Ta.12288.1.A1_at	-3.15366	-2.28613	6.29796e-05
	Proteophosphoglycan	Ta.24761.1.S1_at	-3.08607	-1.07932	5.46794e-05
	reticuline oxidase-like protein, belongs to the family of oxidoreductases, participates in alkaloid biosynthesis	TaAffx.37833.1.S1_at	-2.46778	-2.07522	4.35717e-05
	Caleosin related protein, localised on the surface of lipid bodies	Ta.14471.3.S1_a_at	-2.35144	2.88477	0.000132928
	Chlorophyll biosynthetic process	Ta.8101.1.A1_at	-2.22321	0.123349	0.00147876
	Hydroxyproline-rich glycoprotein family protein	Ta.25770.2.S1_at	-2.04509	-0.451071	0.00014538
	OSBP(oxysterol binding protein)-related protein 1A	Ta.2842.1.S1_s_at	2.54927	2.12176	0.000158599
	Overexpression leads to PEL (Pseudo-Etiolation in Light) phenotype	Ta.23297.1.S1_x_at	2.72872	1.74571	1.40186e-05
	Ripening-related family protein precursor	Ta.3647.1.S1_at	2.92945	-1.77643	0.00170842
	Embryo globulin	Ta.154.1.S1_x_at	3.02086	0.261388	9.10853e-05
	Sucrase/ferredoxin-like family protein	Ta.24747.1.A1_x_at	3.78772	2.01604	0.00906375
Cell Cycle	CYCLIN B2	Ta.6253.1.S1_at	-2.90215	-2.04903	6.77266e-05
	E2F TARGET GENE 1	Ta.3224.1.A1_at	-0.41388	-2.86982	4.25125e-05
	Proliferating cell nuclear antigen (PCNA), association of PCNA to the proliferative cells	Ta.4523.2.A1_x_at	-2.03446	-2.765	3.42139e-05
	RecF/RecN/SMC N terminal domain containing protein	Ta.7603.1.A1_at	-0.36743	-2.51312	0.000768492
	CYCB1;4; cyclin-dependent protein kinase regulator	Ta.14556.3.A1_at	2.76337	1.34793	9.72141e-05
	GRF-interacting factor 2, roles in the control of cell proliferation via cell cycle regulation	Ta.14826.1.S1_at	-2.04485	-2.08036	0.00245943
Enzyme	GDSL-like lipase/acylhydrolase	Ta.556.2.A1_at	-7.15909	-2.08678	6.46217e-06
	Plastocyanin-like domain containing protein	Ta.27992.1.S1_s_at	-4.60759	-2.06724	0.000483391
	GDSL-like Lipase/Acylhydrolase superfamily protein, structural constituent of cell wall	Ta.21385.1.S1_x_at	-3.73441	-0.0193654	9.5751e-06
	Alpha/beta fold family domain containing protein, hydrolase actvity	TaAffx.59844.1.S1_s_at	-3.58081	0.0222588	1.71736e-05
	Glycosyl hydrolase	Ta.24548.1.S1_at	-3.49104	-0.0930935	0.000152066
	Heparanase-like protein precursor	Ta.25282.1.S1_at	-3.41212	-0.949324	6.60144e-05
	3-ketoacyl-CoA synthase precursor	TaAffx.111932.1.S1_at	-3.75092	-0.429475	3.818e-05
	Alpha-glucosidase	Ta.21792.1.S1_at	-3.33731	-1.52782	4.90045e-05
	Vegetative storage protein PNI288 , Phosphorylase superfamily protein	Ta.2534.1.S1_at	-3.07577	-0.0852125	2.38514e-05
	Nucleotide pyrophosphatase/phosphodiesterase	Ta.8639.1.S1_at	-3.07169	-0.310158	3.75846e-05
	Plastocyanin-like domain containing protein	Ta.30891.1.S1_at	-3.04353	-0.0255549	2.84194e-05
	Nitrilase, Amidase family protein	Ta.1047.3.S1_a_at	-2.88471	-2.05377	8.50315e-06
	Polyphenol oxidase	Ta.8559.2.S1_at	-2.27035	-4.58467	3.94321e-06
	O-methyltransferase OMTs	Ta.11954.1.A1_at	-0.447386	-3.3846	1.03421e-05
	AMP-binding enzyme family protein	Ta.20455.1.S1_a_at	-1.26257	-3.02798	1.41582e-05
	Steroid 22-alpha-hydroxylase	Ta.27570.1.S1_at	0.00519833	-2.95585	2.17558e-05
	Glucose-1-phosphate adenylyltransferase large subunit 1	Ta.2797.2.S1_x_at	-0.657017	-2.72398	3.18317e-05
	GDSL-like lipase/acylhydrolase	Ta.10088.1.S1_at	-1.07664	-2.60229	9.05712e-06
	Acyltransferase	Ta.12753.1.S1_at	-1.09411	-2.60079	1.32722e-05
	Glycosyl hydrolase family 10 protein	Ta.6243.1.A1_at	1.12314	-2.44729	0.000676462
	Isoamylase wDBE-D1	Ta.2773.1.S1_at	0.610471	-2.42185	3.86995e-05
	WHEAT Cysteine synthase	Ta.25113.1.S1_at	-1.83874	-2.315	4.45448e-05
	Cytosine-specific methyltransferase	Ta.15889.1.A1_a_at	-0.552792	-2.38192	2.12508e-05
	Retinol dehydrogenase	Ta.28109.1.A1_at	-1.23389	-2.32366	9.05712e-06
	Cellulose synthase A	TaAffx.118782.1.A1_at	-2.1941	-2.10512	0.000695864
	Glutathione transferase	Ta.3784.1.S1_x_at	1.32452	2.11967	0.000807658
	Glyoxalase family protein	Ta.8571.1.S1_a_at	0.613609	2.39802	9.49562e-05
	Glycosyl hydrolase family 10 protein	Ta.13337.2.S1_x_at	0.0386049	3.03978	2.55098e-05
	Phosphoglycerate mutase	Ta.4424.1.A1_x_at	0.974487	3.25726	0.000118516
	Peptide synthetase non-ribosomal peptide synthetases NRPS5-4-3	Ta.3132.1.S1_s_at	0.117621	3.54745	0.000141244
	Guanylate cyclase, a lyase enzyme	Ta.5098.3.A1_a_at	-2.73104	-0.115275	7.23185e-05
	Heparanase-like protein precursor, beta-glucuronidase activity, hydrolase activity, AT5G34940	TaAffx.114773.1.S1_at	-2.71005	-0.701983	3.72697e-05
	Phospholipase D nu-2	Ta.10441.1.S1_at	-2.54959	-1.02516	2.61184e-05
	Ser/Thr protein phosphatase family protein	TaAffx.105947.1.S1_at	-2.51772	-2.54641	3.94321e-06
	GDSL lipase/Esterase	Ta.29445.1.S1_at	-2.3059	-2.37054	7.05969e-06
	Alpha-glucosidase	TaAffx.13113.1.S1_at	-2.26508	-0.294646	1.0138e-05
	Protein kinase/ protein serine/threonine kinase	TaAffx.11967.1.S1_at	-2.15779	-0.756689	6.50039e-05
	Enoyl-CoA hydratase	Ta.20366.1.S1_a_at	-2.01793	-1.23751	0.000120375
	Glutathione-S-transferase	Ta.27096.1.S1_at	-2.00495	1.78865	0.00088443
	GDSL-motif lipase/hydrolase-like protein	Ta.9671.2.S1_x_at	-2.0859	0.0340323	0.000292189
	Glycosyltransferase	Ta.4117.1.S1_x_at	2.00368	-1.08322	0.00126559
	Methyltransferase	Ta.22478.1.S1_at	2.34758	1.07881	0.000132422
	Protein kinase domain containing protein	Ta.9021.1.A1_at	2.37521	1.7366	0.000194428
	Disulfide oxidoreductase/ monooxygenase/ oxidoreductase	Ta.5578.1.S1_x_at	2.46965	0.336473	0.000135275
	Exopolysaccharide biosynthesis polyprenyl glycosylphosphotransferase	Ta.20147.1.S1_at	2.50088	2.41787	0.00595186
	Alpha-amylase	TaAffx.12648.1.S1_at	2.55227	1.67769	0.000121356
	Malic enzyme	Ta.5728.1.S1_at	2.53599	0.712889	1.68308e-05
	Transferring phosphorus containing groups, transporter activity	Ta.11967.1.S1_at	3.05523	2.31866	0.0147994
	RBCL 1, PPR repeat family	Ta.7254.1.S1_at	3.7341	2.99096	0.000239257
Hormone	Auxin-responsive protein IAA21	Ta.3164.2.S1_s_at	-5.62006	-4.8581	5.29558e-06
	ABA response element binding factor	Ta.10054.1.S1_at	-3.156	-2.80918	1.63408e-05
	Lipoxygenase	Ta.22828.2.S1_at	-4.58966	0.199529	0.000309496
	Gibberellin-regulated protein	TaAffx.107412.1.S1_at	-4.34071	-1.13014	0.000183756
	BRASSINOSTEROID INSENSITIVE 1-associated receptor kinase 1 precursor	TaAffx.5594.1.S1_at	-3.57376	-1.18922	0.000111481
	BRASSINOSTEROID INSENSITIVE 1-associated receptor kinase 1 precursor	Ta.8220.3.S1_x_at	-3.51745	-0.201729	5.08642e-06
	Aminocyclopropane-1-carboxylate oxidase	Ta.5546.1.S1_a_at	-2.37425	-0.480715	0.000146662
	Auxin responsive protein	TaAffx.8258.1.S1_at	-2.3346	0.128172	3.20133e-05
	Gibberellin receptor GID1L2	Ta.9345.1.S1_at	-2.29463	-0.513466	0.000115613
	GASR9 - Gibberellin-regulated GASA/GAST/Snakin family protein precursor,	Ta.3915.1.S1_at	-2.21229	-1.20826	0.00038428
	AP2 domain containing factor	Ta.27144.1.S1_a_at	-2.11881	-0.647664	8.2723e-05
	Stem-specific protein TSJT1	Ta.5757.1.S1_at	2.8453	1.44393	9.05399e-06
	Gibberellin-regulated GASA/GAST/Snakin family protein precursor	Ta.30685.1.S1_s_at	2.09816	-3.39737	5.22316e-05
	GASR3 - Gibberellin-regulated GASA/GAST/Snakin family protein precursor	Ta.14477.1.S1_at	-1.37958	-2.59944	4.82606e-06
	ABA related (HVA22)	Ta.5920.1.S1_at	3.37632	1.00711	1.40186e-05
	ABA related	Ta.10310.3.S1_at	5.76508	0.895097	4.94349e-05
Protein	Aspartyl protease family protein	Ta.792.1.S1_at	-6.62399	-2.59944	4.82606e-06
	Subtilisin homologue	Ta.8527.1.A1_at	-4.86065	-0.366604	1.48665e-05
	FtsH protease	Ta.3501.1.S1_at	-4.15755	-2.00401	0.00904648
	HECT-domain domain containing protein	TaAffx.50853.1.S1_at	-3.42942	-3.62345	0.000149853
	ZmEBE-1 protein	Ta.14030.1.S1_at	-3.10853	-1.17312	0.000160583
	2-aminoethanethiol dioxygenase	Ta.10832.1.S1_at	-2.8766	-1.51848	0.00107432
	Aspartyl protease family protein	TaAffx.75483.1.S1_at	-2.53931	-0.436569	9.91043e-05
	60S ribosomal protein L27 (RPL27C)	TaAffx.42641.1.S1_at	-2.52352	-1.10453	0.0132354
	Papain-like cysteine proteinase	TaAffx.65607.1.S1_at	-2.31927	-0.554337	9.41072e-05
	Serine Carboxypeptidase homologue	Ta.22625.1.A1_at	-2.28478	-0.201994	0.000791539
	60S ribosomal protein L36a/L44 (RPL36aB)	Ta.28204.1.S1_at	-2.26992	-2.06313	9.39854e-05
	Chloroplast precursor	Ta.4885.1.S1_x_at	-2.20767	-0.315618	4.35717e-05
	Subtilase family protein	TaAffx.23981.1.S1_at	-2.05903	0.0874863	0.000349605
	Nepenthesin, an aspartic protease	Ta.10103.1.A1_at	-0.182438	-4.05526	1.53516e-05
	Bric-a-Brac/Tramtrack/Broad Complex	Ta.14039.1.S1_s_at	1.13274	-3.88877	4.35668e-05
	Proteasome assembly chaperone 2-like	Ta.12714.2.S1_a_at	-0.296281	-2.63698	0.00447188
	Cyclin-Dependent Kinase B2;2	Ta.6911.1.S1_at	-1.02824	-2.30017	7.42733e-05
	Protein kinase family protein	Ta.6493.3.S1_a_at	0.16996	-2.21545	2.01514e-05
	Ubiquitin-fold modifier	Ta.30733.1.S1_x_at	-1.6687	-2.05893	3.85451e-05
	60S ribosomal protein L9 (RPL90A/C)	Ta.28317.3.S1_x_at	0.625904	2.8889	3.00132e-05
	Ribosome inactivating protein	Ta.13191.1.S1_x_at	0.593285	3.67776	4.20304e-05
	AAA-type ATPase family protein	Ta.14595.2.A1_at	2.22837	1.57308	0.000984375
	Serpin domain containing protein	Ta.9999.3.S1_a_at	2.59821	-0.424264	0.000666046
	Wheat ubiquitin carrier protein (E2)	Ta.21055.1.S1_at	2.67486	3.27409	6.53267e-05
	Transcription factor S-II (TFIIS) domain-containing protein	Ta.29798.1.S1_s_at	3.15384	-0.250258	0.000522493
	40S ribosomal protein S5	TaAffx.31551.2.S1_at	3.15954	3.62157	5.00461e-05
	Ribosomal protein S18C, a constituent of the small subunit of the ribosomal complex	Ta.9655.1.A1_at	3.25392	1.50231	0.0119183
	60S ribosomal protein L9 (RPL90A/C)	Ta.28317.3.S1_at	3.44101	3.53187	0.00106444
	Ubiquitin fusion protein	Ta.14475.1.S1_at	3.73712	2.81224	2.60524e-05
	SKP1/ASK1 like protein 1B	Ta.22794.1.S1_at	4.30634	3.55078	0.00903805
	Argininosuccinate lyase	Ta.15908.1.S1_at	4.46101	4.19438	6.84638e-06
Regulation	Cystatin, Cysteine protease inhibitor	Ta.2786.1.S1_at	-7.54227	-0.167473	1.5657e-05
	Cystatin, Cysteine protease inhibitor	Ta.9883.1.S1_x_at	-6.4458	0.0401052	3.23096e-05
	Pectin-esterase inhibitor like	Ta.2019.1.S1_s_at	-6.37127	-5.16457	1.68308e-05
	Plant invertase/pectin methylesterase inhibitor	TaAffx.117214.2.S1_s_at	-6.70275	-0.0633152	2.11877e-06
	Plant invertase/pectin methylesterase inhibitor	TaAffx.68473.1.S1_at	-6.63901	-2.53743	2.21974e-05
	Plant invertase/pectin methylesterase inhibitor superfamily protein, AT1G62760	TaAffx.12788.1.S1_at	-5.63182	-0.131498	5.08642e-06
	Plant invertase/pectin methylesterase inhibitor superfamily protein, AT5G46930	Ta.27567.1.S1_at	-5.48349	-0.235436	1.29778e-05
	Plant invertase/pectin methylesterase inhibitor superfamily protein	TaAffx.132703.1.S1_at	-4.90944	-0.0638853	3.06148e-05
	Peptidase inhibitor	Ta.27565.1.S1_at	-4.87522	-0.0826498	1.39689e-05
	WD repeat-containing protein	Ta.13249.1.S1_at	-4.78643	-0.925243	2.61184e-05
	Cysteine-type endopeptidase inhibitor activity	Ta.9869.1.S1_at	-4.75679	-0.190361	3.33958e-05
	pectinesterase inhibitor domain containing protein	TaAffx.65656.1.S1_at	-4.56996	0.146578	4.82606e-06
	Pectinesterase inhibitor domain	TaAffx.78343.1.S1_at	-3.97184	0.052641	1.53516e-05
	F-box domain containing protein	TaAffx.14030.1.A1_at	-3.08113	-1.56115	0.0169254
	Pectinesterase inhibitor domain containing protein	TaAffx.3194.1.S1_at	-3.05968	-0.725768	6.77148e-06
	Pectinesterase inhibitor domain containing protein	TaAffx.48045.1.S1_at	-3.0239	-2.26232	0.00109288
	Pectin-esterase inhibitor	TaAffx.69473.1.S1_at	-2.99715	-2.45451	0.000236239
	pectinesterase inhibitor	TaAffx.90186.1.S1_at	-2.59634	-0.436073	0.000113462
	Plant invertase/pectin methylesterase inhibitor	Ta.9835.1.S1_at	-2.51734	-3.6247	1.47299e-05
	Retrotransposon protein	Ta.28370.1.S1_at	-2.75162	-0.446485	6.35183e-05
	Alpha-amylase/subtilisin inhibitor	Ta.9857.1.S1_at	-2.70891	-0.460765	0.000122031
	retrotransposon protei	Ta.3209.2.S1_x_at	-2.67826	-1.14383	6.63665e-05
	COP1 Interactive Protein in Mediating Light-Regulated Gene Expression	Ta.19211.1.A1_at	-2.59649	-3.78678	3.99152e-05
	Pectinesterase inhibitor domain containing protein	TaAffx.48328.1.S1_at	-2.02378	-1.34506	0.000114812
	photosystem I reaction center	Ta.24400.1.S1_at	-2.19086	-1.28306	3.09368e-05
	Pectinesterase inhibitor	TaAffx.5670.2.S1_s_at	-2.11235	-2.61099	0.000379232
	F-box domain	Ta.3268.1.A1_at	2.04512	1.8599	0.00974539
	F-Box and Domain of Unknown Function Containing Proteins	TaAffx.92919.1.A1_at	2.11959	0.549925	5.93447e-05
	2-phosphoglycerate kinase-related, glycolysis	Ta.5737.1.A1_at	2.24768	0.224642	1.29778e-05
	Retrotransposon gag protein	TaAffx.118872.1.S1_x_at	2.33902	0.184759	0.000775759
	kelch repeat-containing protein. generally involved in protein-protein interactions	Ta.30775.1.S1_at	2.37594	-0.427977	0.00330869
	Pectinesterase inhibitor domain containing protein	TaAffx.129130.1.S1_at	-5.27828	-4.77258	1.05221e-05
	Cystatin	Ta.1072.1.S1_at	-0.606312	-4.65571	2.71635e-05
	Ras-related protein Rab-2-B	TaAffx.24652.1.S1_at	-1.50306	-4.33871	4.82606e-06
	Retrotransposon protein	Ta.21393.1.A1_s_at	-1.37227	-3.285	1.15236e-05
	Rapid Alkalinization Factor (RALF)	Ta.18368.1.S1_x_at	-0.502535	-2.62272	5.32115e-05
	Ice recrystallization inhibition protein	Ta.7108.1.S1_at	4.55511	-2.58956	6.50039e-05
	Senescence regulator	Ta.29464.1.A1_at	-0.207141	2.64794	3.79028e-05
	Folic acid binding	Ta.3025.1.A1_at	2.68317	0.0292838	0.000210236
	Retrotransposon protein	Ta.11165.1.A1_at	3.05966	0.610136	0.000101202
	Calcium/calmodulin depedent protein kinases	Ta.14239.1.S1_at	3.83099	1.51766	0.00201291
	F-box domain containing protein	Ta.7304.1.A1_at	4.17171	2.12855	0.0144341
	F-box and FBD domain containing protein	TaAffx.64850.1.A1_at	4.55941	4.79606	3.94321e-06
	FDB-associated f-box protein at1g66310-like isoform x1	TaAffx.120564.1.A1_at	4.85991	4.90419	4.95388e-06
RNA Processing	Serine/arginine-rich (SR) proteins play essential roles in precursor mRNA constitutive and alternative splicing	Ta.7509.3.S1_at	-6.46553	-6.99034	4.82606e-06
	Serine/arginine repetitive matrix protein 1, RNA splicing	Ta.30399.1.A1_s_at	-3.97508	-3.67811	7.6236e-06
	rRNA 2-O-methyltransferase fibrillarin 2	Ta.28770.2.S1_at	-3.57774	-3.89633	7.21754e-06
	RNA recognition motif (RRM)-containing protein	Ta.30804.1.S1_x_at	-0.952086	-5.17027	1.29778e-05
	peptidyl-tRNA hydrolase	TaAffx.54508.1.S1_at	3.53573	3.72342	4.72666e-05
	Pentatricopeptide repeat (PPR) proteins	Ta.14050.1.S1_at	3.12617	4.30472	2.41493e-05
	CONTAINS InterPro DOMAIN/s: mRNA splicing factor, Cwf18	Ta.6001.2.S1_at	3.95556	5.01574	1.58493e-05
	splicing factor PWI domain-containing protein, AT2G29210	Ta.22510.1.S1_at	4.01397	2.35978	0.00311679
Signaling	leucine-rich repeat protein, putative	TaAffx.121584.1.S1_at	-3.53757	-0.590588	0.000111466
	Histidine-containing phosphotransfer protein	Ta.10144.1.S1_at	-1.51217	-3.39301	3.76166e-05
	Receptor protein kinase CLAVATA1 precursor	TaAffx.120936.1.S1_at	0.126877	-2.03108	1.9375e-05
	G protein-coupled receptor	Ta.2802.1.S1_at	-3.54062	-4.15663	5.16265e-05
	Leucine-rich repeat transmembrane protein kinase, putative	Ta.5204.1.S1_at	-2.92583	-0.180684	2.17558e-05
	Leucine-rich repeat family protein	TaAffx.69493.1.S1_at	-2.07881	-1.26662	2.55098e-05
	Ras-related protein (G protein)	Ta.1763.2.S1_at	3.98598	3.28127	0.000120013
Transcription regulation	Myb transcription facto	Ta.27779.1.S1_at	-6.74445	-0.11035	9.91113e-05
	Myb transcription factor n=1 Tax=Brachypodium distachyon RepID=C3SAA7_BRADI	Ta.25687.1.S1_at	-6.54469	-0.239712	5.25625e-05
	Myb transcription facto	Ta.4557.1.S1_at	-6.06335	0.0567527	2.12508e-05
	Myb transcription factor	TaAffx.35343.1.S1_at	-4.76765	0.136644	8.50907e-05
	MYB family transcription factor	TaAffx.53659.1.S1_s_at	1.29226	-5.07112	0.000165163
	NF-YB4 (NUCLEAR FACTOR Y, SUBUNIT B4	Ta.27933.1.S1_s_at	0.52456	-3.71769	1.40186e-05
	b3 domain-containing protein	Ta.16818.1.S1_at	-0.570293	-3.27979	3.57655e-05
	HMG1/2	Ta.14587.1.S1_at	0.434574	-2.41843	0.000121753
	nuclear transcription factor Y subunit	Ta.27574.1.S1_at	0.953329	-2.27643	0.000218435
	saga-associated factor 11 homolog	Ta.12478.1.A1_at	-0.658574	-2.14158	0.0001395
	Proliferating cell nuclear antigen	TaAffx.44615.1.A1_at	-0.0968198	-2.12427	8.05673e-05
	G-patch domain containing protein, Zn binding	TaAffx.40923.2.S1_at	1.61285	2.60098	5.4895e-05
	MYB family transcription factor	TaAffx.52616.1.S1_at	-5.52178	-0.063908	3.94321e-06
	Zinc finger family protein	TaAffx.40701.1.S1_at	-3.82876	-3.661	1.40186e-05
	Proliferating cell nuclear antigen	TaAffx.19277.1.S1_at	-3.69473	-3.72059	1.48665e-05
	MADS-box family gene with MIKCc type-box	Ta.7594.1.A1_s_at	-3.34012	-1.45213	3.65321e-05
	Transcription factor like protein	Ta.5965.1.S1_at	-3.33762	-3.47689	1.05304e-05
	Aspartic proteinase nepenthesin	Ta.21787.1.S1_at	-3.31901	-2.33105	4.30413e-05
	bZIP transcription factor domain containing protein	Ta.25856.1.S1_s_at	-2.35601	-0.831864	5.73712e-05
	GATA zinc finger domain containing protein	Ta.7430.1.S1_at	3.61442	5.44709	1.05304e-05
	Transcription elongation factor 1	Ta.28688.1.A1_at	4.95295	3.7062	0.00901062
DNA synthesis	Protein H2A.6	Ta.27657.1.S1_at	-5.04264	-3.85712	2.62576e-05
	Histone H2B.2	Ta.7378.14.S1_at	-2.71865	-3.37658	3.95209e-05
	dna topoisomerase expressed	Ta.10964.1.A1_at	-2.31396	-0.310954	4.31481e-05
	deoxyuridine 5-triphosphate nucleotidohydrolase	Ta.978.1.A1_at	2.37326	0.728219	0.002998
	Nuclease PA3	Ta.438.3.S1_at	2.39888	2.86821	0.000163657
	Replication factor a protein 2-like	Ta.4613.1.S1_at	3.61647	2.70166	0.0170414
	U5 small nuclear ribonucleoprotein 200 kDa helicase	Ta.6828.1.S1_at	4.43136	3.31685	0.0138095
	Histone H4	Ta.28691.1.A1_x_at	-0.368993	-6.04276	1.49289e-05
	Histone H4 gene	TaAffx.132315.1.S1_at	0.517152	-4.63983	7.85123e-06
	Core histone H2A/H2B/H3/H4 domain containing protein	Ta.10329.13.S1_a_at	-0.163484	-4.43871	9.05712e-06
	Histone H3	Ta.27101.3.S1_x_at	-0.367906	-3.91029	1.78536e-05
	DNA topoisomerase	Ta.6719.1.S1_x_at	-0.99061	-3.82591	5.1982e-05
	DNA replication licensing factor MCM3 homolog	Ta.14537.3.S1_a_at	-0.297739	-3.65746	3.2811e-05
	Putative minichromosome maintenance MCM complex subunit 4	Ta.7366.1.S1_s_at	-0.646938	-3.57308	2.6387e-05
	RPA2A - Putative single-stranded DNA binding complex subunit 2	Ta.6986.1.S1_at	-0.243562	-3.35775	1.21052e-05
	Putative minichromosome maintenance MCM complex subunit 5	Ta.3618.1.S1_at	-0.0888635	-3.27938	6.47204e-05
	DNA replication licensing factor MCM2	Ta.2860.1.S1_at	-0.388972	-3.21505	9.79806e-06
	Protein H2A.6	TaAffx.128418.50.S1_at	-0.291931	-3.07687	4.3996e-05
	RPA1B - Putative single-stranded DNA binding complex subunit 1	Ta.3093.1.S1_at	-0.515165	-2.22796	0.000660847
	ACT domain containing protein	Ta.6111.1.S1_at	-0.821968	2.24972	0.00612746
	Replication factor A	Ta.8868.1.A1_at	3.0509	2.68287	0.000239677
	Aminotransferase	TaAffx.21593.1.S1_at	0.294635	5.52687	3.94321e-06
Not assigned	Hypothetical protein	TaAffx.48201.1.S1_s_at	-8.33405	0.113035	5.20825e-05
	Hypothetical protein	Ta.9815.1.S1_at	-8.02346	-0.295716	9.05712e-06
	Hypothetical protein	Ta.12812.1.A1_s_at	-6.69655	0.0122344	1.40186e-05
	Hypothetical protein	TaAffx.107060.1.S1_s_at	-6.45573	-0.191285	0.000131825
	Hypothetical protein	Ta.9981.1.S1_at	-6.44332	0.0626956	1.29778e-05
	Hypothetical protein	Ta.6515.1.S1_at	-6.44178	-4.26578	0.00911266
	Hypothetical protein	Ta.24954.1.S1_at	-6.29255	-6.95793	5.29558e-06
	Hypothetical protein	Ta.14244.1.S1_at	-6.01737	-0.434041	1.2387e-05
	Hypothetical protein	Ta.9808.1.S1_at	-6.01721	-0.0850022	5.54786e-05
	Hypothetical protein	Ta.8659.1.S1_at	-5.9918	-4.06096	3.94321e-06
	Hypothetical protein	TaAffx.12741.1.A1_at	-5.90057	-0.124905	2.15478e-05
	Hypothetical protein	TaAffx.107215.1.S1_at	-5.71272	-0.081259	0.000130476
	Hypothetical protein	TaAffx.58902.1.S1_x_at	-5.69557	-3.35492	0.00839793
	Hypothetical protein	TaAffx.92373.1.S1_at	-5.48312	-0.272129	3.32415e-05
	Hypothetical protein	Ta.9924.1.S1_at	-5.30203	-0.4007	0.000200945
	Hypothetical protein	Ta.9188.2.S1_at	-5.24231	-5.39578	5.08642e-06
	Hypothetical protein	Ta.22920.1.S1_x_at	-4.7901	-5.3545	4.82606e-06
	Hypothetical protein	Ta.9917.1.A1_at	-4.53676	-0.479399	0.000154998
	Hypothetical protein	Ta.28771.1.A1_at	-4.41335	-2.57446	0.00378799
	Hypothetical protein	TaAffx.37555.1.A1_at	-4.32011	-3.62383	0.000175913
	Hypothetical protein	Ta.16930.1.S1_at	-4.22948	-4.07098	1.94147e-05
	Hypothetical protein	TaAffx.5435.1.S1_at	-4.22013	-0.92015	0.000105662
	Hypothetical protein	Ta.9822.1.S1_at	-4.05986	-2.32008	0.000380784
	Hypothetical protein	TaAffx.48347.1.S1_at	-4.03668	-1.38955	0.00153638
	Hypothetical protein	Ta.21922.1.S1_at	-4.03051	-0.1927	7.21831e-05
	Hypothetical protein	TaAffx.5496.1.S1_at	-3.94605	-2.85569	0.00157119
	Hypothetical protein	Ta.12049.1.A1_at	-3.90851	-3.9139	1.49289e-05
	Hypothetical protein	TaAffx.106940.1.S1_at	-3.84851	-0.123852	6.42233e-06
	Hypothetical protein	Ta.22260.1.S1_at	-3.60571	-0.362027	4.8589e-05
	Hypothetical protein	TaAffx.79838.1.S1_at	-3.52863	-0.451396	7.09027e-06
	Hypothetical protein	Ta.25299.1.A1_at	-3.51482	-1.88444	0.0107413
	Hypothetical protein	TaAffx.106609.1.S1_at	-3.50112	-1.55907	0.000179993
	Hypothetical protein	Ta.9834.1.S1_at	-3.39765	-3.69281	0.000458512
	Hypothetical protein	TaAffx.79873.1.S1_at	-3.35122	-2.52801	0.000200619
	Hypothetical protein	Ta.8413.1.A1_at	-3.33492	-2.14513	0.000213129
	Hypothetical protein	TaAffx.83928.1.S1_at	-3.32159	-3.46612	1.40186e-05
	Hypothetical protein	Ta.18957.1.S1_x_at	-3.29429	-0.97803	2.12508e-05
	Hypothetical protein	Ta.21906.1.S1_at	-3.2283	-1.35976	9.12696e-05
	Hypothetical protein	Ta.8331.1.S1_at	-3.22144	-1.22608	0.0094992
	Hypothetical protein	Ta.27978.1.S1_at	-3.11529	-1.67323	0.00278966
	Hypothetical protein	Ta.8528.1.A1_at	-3.09723	-1.48628	0.00943469
	Hypothetical protein	Ta.13824.1.S1_x_at	-3.09197	-1.74482	6.85922e-05
	Hypothetical protein	Ta.3147.1.A1_at	-3.0096	-0.102782	0.000126266
	Hypothetical protein	Ta.24511.1.S1_at	-2.97339	-1.2961	8.4352e-05
	Hypothetical protein	Ta.11150.1.A1_at	-2.96459	-2.16463	0.016739
	Hypothetical protein	Ta.28014.1.S1_at	-2.93877	-1.58703	8.24389e-05
	Hypothetical protein	Ta.6599.1.S1_at	-2.93611	-3.56176	7.14987e-05
	Hypothetical protein	Ta.5959.1.S1_at	-2.92474	-2.12686	0.000124649
	Hypothetical protein	Ta.4756.1.S1_at	-2.87421	-3.21225	7.42733e-05
	Hypothetical protein	Ta.4043.1.A1_a_at	-2.80019	-2.4466	5.25625e-05
	Hypothetical protein	TaAffx.86271.1.S1_at	-2.77758	-2.10942	0.000600356
	Hypothetical protein	TaAffx.113545.1.S1_at	-2.67516	-0.609001	0.000298569
	Hypothetical protein	Ta.4489.1.S1_at	-2.64229	-0.242728	1.39512e-05
	Hypothetical protein	Ta.6275.1.S1_at	-2.55922	-1.57651	6.51006e-05
	Hypothetical protein	TaAffx.107221.1.S1_at	-2.53654	-2.35465	0.000134426
	Hypothetical protein	Ta.24765.1.A1_at	-2.51663	-2.7667	5.8036e-05
	Hypothetical protein	TaAffx.51287.3.S1_at	-2.51393	-2.99623	8.1489e-05
	Hypothetical protein	Ta.20830.1.A1_at	-2.50002	-0.153837	7.85123e-06
	Hypothetical protein	Ta.28223.1.S1_a_at	-2.44768	-1.41062	1.48665e-05
	Hypothetical protein	Ta.16134.1.S1_at	-2.42824	-3.12742	2.44545e-05
	Hypothetical protein	Ta.9864.1.S1_at	-2.42184	-0.790142	0.000241109
	Hypothetical protein	Ta.30805.1.S1_at	-2.41271	-0.50446	3.20133e-05
	Hypothetical protein	Ta.7781.1.A1_at	-2.38489	0.0487267	0.000115754
	Hypothetical protein	TaAffx.79215.1.S1_at	-2.3698	-0.657835	6.15282e-05
	Hypothetical protein	TaAffx.57156.1.S1_at	-2.35477	-3.08145	9.55391e-05
	Hypothetical protein	Ta.10127.2.A1_at	-2.34325	-3.03717	4.36997e-05
	Hypothetical protein	Ta.11630.1.A1_at	-2.2946	-1.2092	4.90045e-05
	Hypothetical protein	Ta.12412.1.A1_at	-2.28953	-2.70402	4.26024e-05
	Hypothetical protein	Ta.16298.1.S1_at	-2.27889	-2.19206	0.000383728
	Hypothetical protein	Ta.13572.1.S1_at	-2.2387	-1.16051	0.000188613
	Hypothetical protein	TaAffx.25418.1.S1_at	-2.22342	-1.15675	0.000213129
	Hypothetical protein	Ta.10775.2.S1_at	-2.11212	-3.62311	0.000124442
	Hypothetical protein	Ta.18463.1.S1_x_at	-2.10881	0.411052	0.0002282
	Hypothetical protein	Ta.29463.1.S1_x_at	-2.10383	-0.181022	0.000496153
	Hypothetical protein	Ta.21478.1.S1_at	-2.07208	-1.39209	0.0128357
	Hypothetical protein	Ta.23963.1.A1_at	-2.01043	-2.06411	0.0142755
	Hypothetical protein	TaAffx.31514.1.S1_at	-2.00071	-0.0821836	0.0013736
	Hypothetical protein	Ta.10142.1.S1_s_at	-2.00005	-1.88705	0.000850542
	Hypothetical protein	Ta.4741.1.S1_at	2.02622	1.4436	0.000106601
	Hypothetical protein	TaAffx.10554.1.S1_at	2.04483	1.07461	0.0012462
	Hypothetical protein	Ta.16241.1.S1_at	2.05246	-0.348252	0.000135124
	Hypothetical protein	TaAffx.58896.1.S1_at	2.08631	2.11128	0.000632302
	Hypothetical protein	TaAffx.66042.1.A1_at	2.12869	0.425	0.00528892
	Hypothetical protein	Ta.2016.3.A1_at	2.16642	1.62119	0.00123693
	Hypothetical protein	Ta.1735.2.S1_a_at	2.21237	1.60616	0.00392134
	Hypothetical protein	TaAffx.12176.1.S1_at	2.24944	-0.166378	0.000230062
	Hypothetical protein	TaAffx.32215.1.S1_at	2.31629	2.24639	4.53652e-05
	Hypothetical protein	TaAffx.64285.1.S1_at	2.32676	0.962413	0.0046969
	Hypothetical protein	TaAffx.52938.1.S1_s_at	2.34315	1.51815	3.42139e-05
	Hypothetical protein	Ta.12707.1.A1_a_at	2.442	1.64938	0.00897771
	Hypothetical protein	Ta.28458.2.S1_at	2.46543	2.74068	6.02423e-05
	Hypothetical protein	Ta.27704.1.S1_at	2.76437	0.656718	1.55349e-05
	Hypothetical protein	TaAffx.93984.1.S1_at	2.76642	2.56515	0.00758962
	Hypothetical protein	Ta.24306.1.S1_at	2.80691	3.74248	0.0166312
	Hypothetical protein	Ta.22978.1.S1_x_at	2.8551	-0.591159	0.00328377
	Hypothetical protein	Ta.7593.1.S1_at	3.00885	3.25415	4.07036e-05
	Hypothetical protein	Ta.11940.1.A1_at	3.19543	0.181736	2.45506e-05
	Hypothetical protein	Ta.21996.1.S1_at	3.21708	2.29068	0.00999137
	Hypothetical protein	TaAffx.3238.3.S1_at	3.32806	2.11884	0.00970322
	Hypothetical protein	Ta.489.1.S1_at	3.46858	2.70819	0.000203269
	Hypothetical protein	Ta.12095.1.A1_at	3.77549	3.27555	8.64043e-06
	Hypothetical protein	TaAffx.39333.1.A1_at	3.93208	3.5465	2.55098e-05
	Hypothetical protein	Ta.21106.1.A1_at	4.00641	4.20452	2.09795e-07
	Hypothetical protein	TaAffx.38048.1.A1_at	4.01745	3.15342	0.00211253
	Hypothetical protein	Ta.21783.1.S1_at	4.12836	4.58927	4.3996e-05
	Hypothetical protein	TaAffx.12620.1.A1_at	4.29947	3.30103	0.00951941
	Hypothetical protein	Ta.12787.1.S1_at	4.44548	2.59241	0.000707575
	Hypothetical protein	TaAffx.91902.1.A1_at	4.47324	4.95596	9.05712e-06
	Hypothetical protein	Ta.18686.1.A1_at	4.53717	1.94734	0.015288
	Hypothetical protein	Ta.19222.1.S1_at	4.84975	3.91848	3.38061e-05
	Hypothetical protein	Ta.11213.1.A1_at	4.97696	4.95697	7.05969e-06
	Hypothetical protein	Ta.3469.1.A1_at	4.98035	2.65584	0.0139109
	Hypothetical protein	Ta.11896.1.A1_s_at	5.99534	4.83394	0.00310311
	Hypothetical protein	Ta.883.1.S1_at	7.67228	6.15146	0.0155083
	Hypothetical protein	Ta.10018.1.S1_at	1.0944	-7.46836	1.4856e-05
	Hypothetical protein	Ta.1264.1.S1_x_at	-0.343211	-5.84368	7.32333e-06
	Hypothetical protein	TaAffx.52717.1.S1_x_at	-0.626772	-5.41296	1.46594e-05
	Hypothetical protein	Ta.10188.1.A1_at	-0.531553	-4.63301	1.03046e-05
	Hypothetical protein	Ta.7923.1.A1_at	-1.86973	-2.85689	0.000103959
	Hypothetical protein	Ta.28142.1.A1_at	-2.74281	-2.56452	0.000149032
	Hypothetical protein	TaAffx.31585.1.S1_at	-0.645106	-2.5282	8.63712e-05
	Hypothetical protein	TaAffx.80091.1.S1_s_at	-1.86695	-2.48222	5.00461e-05
	Hypothetical protein	Ta.7984.1.A1_at	0.248652	-2.16952	2.55098e-05
	Hypothetical protein	TaAffx.28462.1.S1_at	-1.18919	-2.12755	3.2811e-05
	Hypothetical protein	TaAffx.112884.1.S1_at	-0.98639	-2.05237	4.82606e-06
	Hypothetical protein	Ta.7789.1.S1_at	1.14284	2.01184	3.61687e-05
	Hypothetical protein	Ta.3830.2.S1_at	0.623332	2.07221	5.22316e-05
	Hypothetical protein	TaAffx.27822.1.S1_at	0.704696	2.07924	1.71736e-05
	Hypothetical protein	TaAffx.64918.2.S1_at	1.88684	2.15101	0.000341111
	Hypothetical protein	TaAffx.31681.1.S1_at	2.05642	2.17205	2.20779e-05
	Hypothetical protein	TaAffx.37239.2.A1_at	0.0461706	2.178	5.10044e-05
	Hypothetical protein	TaAffx.130164.1.S1_at	-0.442176	2.21349	1.28963e-05
	Hypothetical protein	Ta.10729.1.S1_a_at	1.10793	2.27453	9.05712e-06
	Hypothetical protein	Ta.6686.1.S1_at	1.58768	2.29272	4.08779e-05
	Hypothetical protein	Ta.21753.1.S1_at	-1.17275	2.45185	0.00271131
	Hypothetical protein	Ta.18901.2.S1_at	-0.0532159	2.59752	4.84697e-05
	Hypothetical protein	Ta.17888.1.S1_at	-0.222729	2.6838	0.000345622
	Hypothetical protein	TaAffx.56933.1.S1_at	1.45006	2.76321	0.000228654
	Hypothetical protein	Ta.5781.1.A1_at	0.119865	2.85067	1.34913e-05
	Hypothetical protein	Ta.12392.1.S1_at	1.54682	2.93842	8.93044e-05
	Hypothetical protein	Ta.8713.1.A1_at	0.473121	3.10925	5.04365e-06
	Hypothetical protein	TaAffx.35581.1.S1_at	0.293567	3.15491	4.41411e-05
	Hypothetical protein	Ta.1942.2.S1_at	5.14132	3.19191	8.88697e-06
	Hypothetical protein	TaAffx.104627.1.S1_at	1.11357	3.21607	0.000133196
	Hypothetical protein	TaAffx.13929.1.A1_at	0.923445	3.91028	2.00209e-05
	Hypothetical protein	Ta.24246.1.A1_at	0.222031	4.1295	1.0138e-05
	Hypothetical protein	Ta.5799.1.S1_at	-0.631103	4.42515	5.08642e-06
	Hypothetical protein	Ta.28761.1.S1_at	0.391749	5.69245	1.56471e-05
	Hypothetical protein	Ta.5899.1.S1_at	-0.192404	6.03398	3.68018e-05
